# Supplementary material for: A Pan-Cancer Analysis of Age and Sex Differences in Cancer Incidence and Survival in the United States, 2001–2020
Source: Cancers (Basel). 2025 Jan 24;17(3):378. doi: 10.3390/cancers17030378 (PMC11815994; doi:10.3390/cancers17030378)
Supplement: Supplementary file 1 [file cancers-17-00378-s001.zip]

Archive with 2 entries (2 files):
- S1_gc_edit.xlsx
- S2_gc_edit.xlsx
