# Supplementary material for: A Pan-Cancer Analysis of Age and Sex Differences in Cancer Incidence and Survival in the United States, 2001–2020
Source: Cancers (Basel). 2025 Jan 24;17(3):378. doi: 10.3390/cancers17030378 (PMC11815994; doi:10.3390/cancers17030378)
Supplement: Supplementary file 1 [file cancers-17-00378-s001.zip › S1_gc_edit.xlsx]

## Sheet: Sheet2
Supplementary Table S1. Frequency and Incidence Rate Ratios by Sex and Age Groups in SEER Site Recode ICD-O-3/WHO 2008 Sites, 2001-2020, National Program of Cancer Registries and Surveillance, Epidemiology, and End Results SEER*Stat Database: NPCR and SEER Incidence – U.S. Cancer Statistics Public Use Research Database, Nov 2023 Submission.
	00-09 years				10-19 years				20-29 years				30-39 years				40-49 years				50-59 years				60-69 years				70-79 years				80+ years
Cancer site	Male n	Female n	Male-to-female IRR (95% CI)	P	Male n	Female n	Male-to-female IRR (95% CI)	P	Male n	Female n	Male-to-female IRR (95% CI)	P	Male n	Female n	Male-to-female IRR (95% CI)	P	Male n	Female n	Male-to-female IRR (95% CI)	P	Male n	Female n	Male-to-female IRR (95% CI)	P	Male n	Female n	Male-to-female IRR (95% CI)	P	Male n	Female n	Male-to-female IRR (95% CI)	P	Male n	Female n	Male-to-female IRR (95% CI)	P
All Sites	73287	61835	1.13 (1.12-1.15)	<0.001	70041	65537	1.02 (1.01-1.03)	0.001	119732	163954	0.71 (0.70-0.71)	<0.001	256915	317079	0.81 (0.80-0.81)	<0.001	714100	625246	1.15 (1.14-1.15)	<0.001	1781454	1199209	1.54 (1.53-1.54)	<0.001	2486075	1622753	1.68 (1.68-1.69)	<0.001	2135675	1633115	1.61 (1.61-1.62)	<0.001	1186338	1256706	1.63 (1.63-1.64)	<0.001
Oral Cavity and Pharynx	330	304	1.04 (0.88-1.21)	0.685	1453	1497	0.92 (0.86-0.99)	0.029	3328	3359	0.96 (0.91-1.00)	0.078	10847	7610	1.43 (1.39-1.47)	<0.001	53555	18950	2.84 (2.79-2.88)	<0.001	137484	39594	3.60 (3.56-3.64)	<0.001	134199	43603	3.37 (3.33-3.40)	<0.001	70536	34729	2.48 (2.45-2.52)	<0.001	30139	27004	1.94 (1.91-1.98)	<0.001
Digestive System	3122	2546	1.17 (1.11-1.23)	<0.001	2896	3412	0.81 (0.77-0.85)	<0.001	12494	12607	0.96 (0.94-0.98)	<0.001	50274	45207	1.11 (1.09-1.12)	<0.001	193113	147852	1.32 (1.31-1.33)	<0.001	545322	345874	1.63 (1.63-1.64)	<0.001	708806	462262	1.68 (1.68-1.69)	<0.001	564911	492518	1.41 (1.41-1.42)	<0.001	320659	457117	1.22 (1.22-1.23)	<0.001
Respiratory System	990	951	1.00 (0.91-1.09)	0.945	1208	705	1.62 (1.48-1.78)	<0.001	3609	2425	1.44 (1.37-1.51)	<0.001	11625	10464	1.10 (1.07-1.13)	<0.001	82895	71923	1.16 (1.15-1.18)	<0.001	334641	249833	1.39 (1.38-1.40)	<0.001	595249	447781	1.46 (1.46-1.47)	<0.001	552813	475008	1.43 (1.43-1.44)	<0.001	255182	262020	1.65 (1.64-1.66)	<0.001
Bones and Joints	1546	1497	0.99 (0.92-1.06)	0.755	6829	4763	1.36 (1.31-1.41)	<0.001	3663	2655	1.33 (1.26-1.40)	<0.001	2849	2300	1.23 (1.16-1.30)	<0.001	3140	2620	1.21 (1.15-1.27)	<0.001	3595	2700	1.38 (1.31-1.45)	<0.001	3382	2489	1.49 (1.42-1.57)	<0.001	2220	1840	1.48 (1.39-1.58)	<0.001	1176	1403	1.45 (1.34-1.57)	<0.001
Soft Tissue including Heart	4424	4204	1.01 (0.97-1.05)	0.753	4241	3875	1.04 (0.99-1.09)	0.087	5780	4943	1.13 (1.09-1.17)	<0.001	8236	6807	1.20 (1.16-1.24)	<0.001	11606	9478	1.24 (1.21-1.27)	<0.001	16508	12757	1.34 (1.31-1.37)	<0.001	17582	12907	1.50 (1.46-1.53)	<0.001	14662	11068	1.63 (1.59-1.68)	<0.001	9820	9490	1.81 (1.76-1.86)	<0.001
Skin excluding Basal and Squamous	685	685	0.96 (0.86-1.06)	0.417	2952	4171	0.67 (0.64-0.71)	<0.001	13731	28976	0.46 (0.45-0.47)	<0.001	35651	55863	0.64 (0.63-0.64)	<0.001	72747	82636	0.88 (0.88-0.89)	<0.001	131220	100092	1.35 (1.34-1.36)	<0.001	162735	95079	1.88 (1.87-1.90)	<0.001	133812	72455	2.28 (2.26-2.30)	<0.001	81847	56826	2.52 (2.49-2.54)	<0.001
Urinary System	4939	5386	0.88 (0.84-0.91)	<0.001	941	965	0.93 (0.85-1.01)	0.098	5104	3975	1.24 (1.19-1.30)	<0.001	25732	16021	1.60 (1.57-1.63)	<0.001	95628	46014	2.09 (2.07-2.12)	<0.001	245177	102147	2.49 (2.47-2.51)	<0.001	381222	151233	2.77 (2.76-2.79)	<0.001	360596	150407	2.96 (2.94-2.98)	<0.001	217533	117305	3.21 (3.19-3.24)	<0.001
Eye and Orbit	2432	2344	0.99 (0.94-1.05)	0.807	186	188	0.95 (0.77-1.17)	0.629	353	358	0.95 (0.82-1.11)	0.547	945	821	1.15 (1.04-1.26)	0.004	2114	1668	1.28 (1.20-1.36)	<0.001	4046	3022	1.39 (1.33-1.46)	<0.001	4776	3522	1.49 (1.43-1.56)	<0.001	3478	2836	1.51 (1.44-1.59)	<0.001	1814	1948	1.61 (1.51-1.72)	<0.001
Brain and Other Nervous System	16264	14174	1.10 (1.07-1.12)	<0.001	11144	9400	1.13 (1.10-1.16)	<0.001	12051	9402	1.24 (1.20-1.27)	<0.001	16922	12511	1.34 (1.31-1.37)	<0.001	24338	16878	1.46 (1.43-1.48)	<0.001	38721	26589	1.52 (1.49-1.54)	<0.001	41863	31185	1.47 (1.45-1.49)	<0.001	29097	26004	1.38 (1.35-1.40)	<0.001	12559	15652	1.36 (1.33-1.40)	<0.001
Endocrine System	4310	3641	1.13 (1.08-1.18)	<0.001	4044	11950	0.32 (0.31-0.34)	<0.001	11530	54732	0.20 (0.20-0.21)	<0.001	24226	104341	0.23 (0.23-0.23)	<0.001	35917	125038	0.29 (0.29-0.29)	<0.001	43571	117602	0.38 (0.38-0.39)	<0.001	37404	78441	0.52 (0.52-0.53)	<0.001	19774	39759	0.61 (0.60-0.62)	<0.001	6040	13906	0.73 (0.71-0.75)	<0.001
Lymphoma	5713	2420	2.26 (2.16-2.37)	<0.001	17862	13229	1.29 (1.26-1.32)	<0.001	32092	27544	1.12 (1.11-1.14)	<0.001	42533	31840	1.33 (1.31-1.35)	<0.001	70349	48137	1.48 (1.46-1.49)	<0.001	117151	85974	1.42 (1.41-1.43)	<0.001	146821	118009	1.37 (1.36-1.38)	<0.001	129299	121238	1.32 (1.31-1.33)	<0.001	75622	94564	1.38 (1.37-1.39)	<0.001
Myeloma	--	--	--	--	26	27	0.91 (0.51-1.62)	0.843	338	225	1.46 (1.23-1.73)	<0.001	2806	1996	1.39 (1.31-1.47)	<0.001	13556	10295	1.33 (1.30-1.37)	<0.001	37046	27139	1.42 (1.40-1.44)	<0.001	56316	43089	1.44 (1.42-1.45)	<0.001	49299	43347	1.40 (1.38-1.42)	<0.001	25355	27998	1.54 (1.51-1.57)	<0.001
Leukemia	25265	21100	1.15 (1.12-1.17)	<0.001	14433	9816	1.40 (1.36-1.43)	<0.001	12480	9069	1.33 (1.29-1.36)	<0.001	16441	12681	1.29 (1.26-1.32)	<0.001	30881	22031	1.41 (1.39-1.44)	<0.001	62257	39317	1.64 (1.62-1.66)	<0.001	89272	55424	1.77 (1.75-1.79)	<0.001	83309	58788	1.75 (1.73-1.77)	<0.001	52258	52562	1.73 (1.71-1.75)	<0.001
Mesothelioma	--	--	--	--	18	32	0.54 (0.28-0.98)	0.043	91	133	0.66 (0.50-0.87)	0.003	283	319	0.88 (0.75-1.04)	0.141	961	747	1.29 (1.17-1.43)	<0.001	3303	1527	2.23 (2.09-2.37)	<0.001	8685	2526	3.79 (3.63-3.97)	<0.001	12544	3348	4.66 (4.48-4.84)	<0.001	9079	2856	5.48 (5.25-5.71)	<0.001
Miscellaneous	3255	2576	1.21 (1.15-1.27)	<0.001	1808	1507	1.14 (1.07-1.23)	<0.001	3088	3551	0.84 (0.80-0.88)	<0.001	7545	8298	0.90 (0.88-0.93)	<0.001	23300	20979	1.12 (1.10-1.14)	<0.001	61412	45042	1.41 (1.40-1.43)	<0.001	97763	75203	1.43 (1.41-1.44)	<0.001	109325	99770	1.36 (1.34-1.37)	<0.001	87255	116055	1.33 (1.31-1.34)	<0.001
