# Supplementary material for: A Pan-Cancer Analysis of Age and Sex Differences in Cancer Incidence and Survival in the United States, 2001–2020
Source: Cancers (Basel). 2025 Jan 24;17(3):378. doi: 10.3390/cancers17030378 (PMC11815994; doi:10.3390/cancers17030378)
Supplement: Supplementary file 1 [file cancers-17-00378-s001.zip › S2_gc_edit.xlsx]

## Sheet: Sheet2
Supplementary Table S2. Hazard Ratios by Sex (Males:Females) and Age Groups with 95% Confidence Intervals in SEER Site Recode ICD-O-3/WHO 2008 Sites, 2001-2020, National Program of Cancer Registries Survival Database, Nov 2023 Submission
	00-09 years		10-19 years		20-29 years		30-39 years		40-49 years		50-59 years		60-69 years		70-79 years		80+ years
Cancer site	Male-to-female HR (95% CI)	P	Male-to-female HR (95% CI)	P	Male-to-female HR (95% CI)	P	Male-to-female HR (95% CI)	P	Male-to-female HR (95% CI)	P	Male-to-female HR (95% CI)	P	Male-to-female HR (95% CI)	P	Male-to-female HR (95% CI)	P	Male-to-female HR (95% CI)	P
All Sites	0.99 (0.96-1.02)	0.475	1.39 (1.36-1.43)	<0.001	2.19 (2.15-2.23)	<0.001	1.90 (1.88-1.92)	<0.001	1.51 (1.50-1.52)	<0.001	1.31 (1.30-1.31)	<0.001	1.15 (1.15-1.15)	<0.001	1.08 (1.07-1.08)	<0.001	1.01 (1.01-1.02)	<0.001
Oral Cavity and Pharynx	1.06 (0.71-1.57)	0.782	2.36 (1.84-3.04)	<0.001	1.73 (1.52-1.96)	<0.001	1.60 (1.50-1.72)	<0.001	1.25 (1.21-1.29)	<0.001	1.22 (1.19-1.24)	<0.001	1.21 (1.19-1.24)	<0.001	1.18 (1.16-1.20)	<0.001	1.06 (1.04-1.08)	<0.001
Digestive System	1.19 (1.06-1.34)	0.004	1.59 (1.43-1.78)	<0.001	1.40 (1.33-1.46)	<0.001	1.31 (1.28-1.33)	<0.001	1.39 (1.38-1.41)	<0.001	1.40 (1.39-1.41)	<0.001	1.25 (1.24-1.26)	<0.001	1.17 (1.17-1.18)	<0.001	1.11 (1.10-1.11)	<0.001
Respiratory System	1.07 (0.84-1.37)	0.584	1.18 (0.98-1.43)	0.076	1.40 (1.27-1.53)	<0.001	1.14 (1.10-1.18)	<0.001	1.15 (1.14-1.17)	<0.001	1.20 (1.19-1.21)	<0.001	1.19 (1.18-1.19)	<0.001	1.16 (1.15-1.16)	<0.001	1.11 (1.10-1.11)	<0.001
Bones and Joints	1.03 (0.88-1.19)	0.742	1.18 (1.10-1.27)	<0.001	1.34 (1.22-1.48)	<0.001	1.33 (1.18-1.48)	<0.001	1.45 (1.31-1.60)	<0.001	1.37 (1.26-1.49)	<0.001	1.31 (1.21-1.42)	<0.001	1.20 (1.11-1.30)	<0.001	1.01 (0.92-1.10)	0.874
Soft Tissue including Heart	1.12 (1.01-1.23)	0.032	1.17 (1.08-1.27)	<0.001	1.38 (1.29-1.49)	<0.001	1.31 (1.23-1.39)	<0.001	1.28 (1.22-1.34)	<0.001	1.09 (1.05-1.13)	<0.001	1.09 (1.05-1.13)	<0.001	1.09 (1.06-1.13)	<0.001	1.00 (0.96-1.03)	0.814
Skin excluding Basal and Squamous	1.11 (0.69-1.79)	0.667	2.13 (1.71-2.65)	<0.001	2.73 (2.52-2.95)	<0.001	2.22 (2.11-2.33)	<0.001	2.00 (1.94-2.07)	<0.001	1.76 (1.72-1.80)	<0.001	1.55 (1.52-1.58)	<0.001	1.37 (1.35-1.39)	<0.001	1.19 (1.17-1.21)	<0.001
Urinary System	0.91 (0.80-1.04)	0.161	1.30 (1.05-1.61)	0.017	1.23 (1.10-1.38)	<0.001	1.29 (1.22-1.37)	<0.001	1.28 (1.25-1.31)	<0.001	1.23 (1.21-1.24)	<0.001	1.13 (1.12-1.15)	<0.001	1.07 (1.07-1.08)	<0.001	0.99 (0.98-0.99)	0.002
Eye and Orbit	1.12 (0.84-1.49)	0.437	--	--	1.11 (0.78-1.58)	0.556	1.09 (0.87-1.35)	0.446	1.39 (1.22-1.59)	<0.001	1.25 (1.15-1.37)	<0.001	1.26 (1.17-1.35)	<0.001	1.18 (1.10-1.27)	<0.001	1.07 (0.99-1.16)	0.07
Brain and Other Nervous System	0.97 (0.93-1.02)	0.239	1.12 (1.06-1.19)	<0.001	1.32 (1.26-1.39)	<0.001	1.29 (1.24-1.34)	<0.001	1.29 (1.25-1.32)	<0.001	1.20 (1.18-1.22)	<0.001	1.12 (1.10-1.14)	<0.001	1.04 (1.02-1.06)	<0.001	1.02 (1.00-1.05)	0.085
Endocrine System	1.11 (1.02-1.22)	0.023	3.37 (2.87-3.95)	<0.001	3.52 (3.15-3.94)	<0.001	2.90 (2.70-3.11)	<0.001	2.62 (2.51-2.75)	<0.001	2.28 (2.21-2.36)	<0.001	1.84 (1.79-1.89)	<0.001	1.58 (1.54-1.63)	<0.001	1.33 (1.28-1.38)	<0.001
Lymphoma	0.74 (0.63-0.87)	<0.001	1.31 (1.21-1.43)	<0.001	1.55 (1.48-1.63)	<0.001	1.59 (1.54-1.66)	<0.001	1.59 (1.55-1.63)	<0.001	1.51 (1.48-1.53)	<0.001	1.36 (1.34-1.37)	<0.001	1.23 (1.22-1.24)	<0.001	1.14 (1.13-1.15)	<0.001
Myeloma	--	--	--	--	0.98 (0.69-1.37)	0.884	1.22 (1.09-1.36)	<0.001	1.25 (1.20-1.30)	<0.001	1.15 (1.13-1.18)	<0.001	1.11 (1.09-1.13)	<0.001	1.09 (1.07-1.11)	<0.001	1.06 (1.04-1.08)	<0.001
Leukemia	1.00 (0.95-1.06)	0.928	1.00 (0.95-1.05)	0.928	1.14 (1.08-1.19)	<0.001	1.02 (0.98-1.06)	0.324	0.97 (0.94-1.00)	0.065	1.08 (1.06-1.10)	<0.001	1.18 (1.16-1.19)	<0.001	1.16 (1.14-1.17)	<0.001	1.08 (1.07-1.10)	<0.001
Mesothelioma	--	--	--	--	3.00 (1.89-4.75)	<0.001	1.60 (1.26-2.03)	<0.001	1.62 (1.43-1.83)	<0.001	1.38 (1.28-1.48)	<0.001	1.36 (1.29-1.43)	<0.001	1.28 (1.22-1.33)	<0.001	1.17 (1.12-1.23)	<0.001
Miscellaneous	0.94 (0.79-1.11)	0.444	1.08 (0.91-1.28)	0.368	1.31 (1.18-1.44)	<0.001	1.15 (1.09-1.22)	<0.001	1.11 (1.08-1.14)	<0.001	1.11 (1.09-1.13)	<0.001	1.14 (1.12-1.15)	<0.001	1.08 (1.07-1.09)	<0.001	0.97 (0.96-0.97)	<0.001
